# Supplementary material for: Rate perception adapts across the senses: evidence for a unified timing mechanism
Source: Sci Rep. 2015 Mar 9;5:8857. doi: 10.1038/srep08857 (PMC4894401; doi:10.1038/srep08857)
Supplement: Supplementary Information — Supplemental Table 1 [file srep08857-s2.xls]

## Sheet: Sheet1
	PRE and POST ADAPTATION DATA
	VA (adapt vision, test audition) slow
	Subject 1	Subject 2	Subject 3	Subject 4	Subject 5	Subject 6	Subject 7	Subject 8
PSE before adaptation	4.15742	4.13504	3.9356	3.98755	3.92499	3.98727	4.15084	4
PSE after adaptation	4.03734	3.83158	3.70808	4.01245	3.79947	3.97454	3.83456	4.11036
change in PSE	-0.120076	-0.303467	-0.227517	0.024895	-0.125523	-0.0127265	-0.316278	0.110362
slope before adaptation	19.0286	3.72509	4.75391	8.89977	8.19884	5.28507	6.79777	14.8608
slope after adaptation	9.03381	4.64689	5.99529	8.89977	9.9877	5.29715	5.45086	16.2718
	VA fast
	Subject 1	Subject 2	Subject 3	Subject 4	Subject 5	Subject 6	Subject 7	Subject 8
PSE before adaptation	4.17004	3.9594	3.89951	3.9548	4.01248	3.98748	3.94977	4.0226
PSE after adaptation	4.32516	4.15644	4.15062	4.06197	4.23778	4.2569	4.12508	4.06012
change in PSE	0.155128	0.19704	0.251109	0.107172	0.225302	0.269427	0.175311	0.0375229
slope before adaptation	17.8291	3.65354	6.81479	15.7205	8.28029	7.34142	6.76086	15.0681
slope after adaptation	9.45998	4.44625	11.2702	10.2109	9.65193	5.14214	9.19665	13.1748
	AV slow
	Subject 1	Subject 2	Subject 3	Subject 4	Subject 5	Subject 6	Subject 7	Subject 8
PSE before adaptation	3.9356	3.93422	3.896	3.87451	3.78927	3.77169	3.77304	3.98752
PSE after adaptation	3.22332	3.51652	3.73211	3.90011	3.57875	3.76151	3.84967	3.91154
change in PSE	-0.712284	-0.4177	-0.163895	0.0256001	-0.210516	-0.0101768	0.0766276	-0.0759784
slope before adaptation	4.75391	4.15354	4.47674	7.1199	4.25679	3.89912	4.0018	8.28029
slope after adaptation	4.67481	2.98767	3.31462	9.27895	4.7703	2.83288	2.73511	5.90298
	AV fast
	Subject 1	Subject 2	Subject 3	Subject 4	Subject 5	Subject 6	Subject 7	Subject 8
PSE before adaptation	3.85815	3.75683	3.87332	3.93643	3.89161	3.67929	3.87135	3.94999
PSE after adaptation	4.24577	3.97292	4.15873	4.02521	3.77864	3.81466	4.24162	3.92499
change in PSE	0.387622	0.216086	0.285409	0.0887867	-0.112973	0.135369	0.370265	-0.0249966
slope before adaptation	4.77578	2.7112	5.72959	5.38391	3.66216	3.49892	4.85172	7.94639
slope after adaptation	4.8315	3.64516	4.10336	6.12117	3.47595	4.11382	3.21216	8.19884
	AA slow
	Subject 1	Subject 2	Subject 3	Subject 4	Subject 5	Subject 6	Subject 7	Subject 8
PSE before adaptation	4.06809	3.93803	3.92489	3.87498	4.02455	3.97454	3.93988	4.125
PSE after adaptation	3.84752	3.38104	3.63101	3.75621	3.84966	3.46922	4.03916	3.78241
change in PSE	-0.220567	-0.556984	-0.293886	-0.118774	-0.174889	-0.505324	0.0992796	-0.342592
slope before adaptation	16.931	10.2109	7.70423	11.1214	10.8019	5.29715	13.1748	12.5944
slope after adaptation	5.53184	9.75282	4.57067	5.16173	8.02395	3.93274	4.33475	5.22428
	AA fast
	Subject 1	Subject 2	Subject 3	Subject 4	Subject 5	Subject 6	Subject 7	Subject 8
PSE before adaptation	3.79908	3.81139	3.97492	3.97492	3.97522	3.75525	3.83617	3.9751
PSE after adaptation	4.13798	4.33248	4.13143	4.11285	4.20044	4.10839	4.31218	4.26313
change in PSE	0.338903	0.521092	0.15651	0.137936	0.225221	0.353137	0.476009	0.288026
slope before adaptation	11.1309	11.4059	6.99671	6.99671	9.74334	4.99079	6.37493	8.94937
slope after adaptation	7.31713	5.61395	4.21848	7.32427	8.46062	3.66216	4.79774	8.21483
	VV slow
	Subject 1	Subject 2	Subject 3	Subject 4	Subject 5	Subject 6	Subject 7	Subject 8
PSE before adaptation	3.94969	4.01256	3.86141	3.91154	3.72549	3.679	3.66449	3.97488
PSE after adaptation	3.35848	3.37032	3.77561	3.64052	3.83346	3.62132	3.59348	3.89684
change in PSE	-0.591203	-0.642241	-0.0858079	-0.271017	0.107971	-0.0576826	-0.0710103	-0.0780397
slope before adaptation	6.46093	6.64767	3.39607	5.90298	3.63371	2.03456	3.49021	6.66988
slope after adaptation	3.7133	3.61806	2.80039	5.49742	2.69778	3.13919	4.07271	4.73678
	VV fast
	Subject 1	Subject 2	Subject 3	Subject 4	Subject 5	Subject 6	Subject 7	Subject 8
PSE before adaptation	4	3.96182	3.72636	3.81969	3.83762	3.77971	3.98694	3.93689
PSE after adaptation	4.14083	4.37373	4.14083	4.13861	4.21876	4.07695	4.24242	4.03734
change in PSE	0.140826	0.411905	0.41447	0.318918	0.381144	0.297246	0.255478	0.100454
slope before adaptation	5.86574	5.31745	4.6484	4.87643	3.71503	2.92584	4.3151	6.0016
slope after adaptation	5.07904	4.28211	5.07904	6.33161	2.54237	4.93286	3.87072	9.03381
	AV/AV slow
	Subject 1	Subject 2	Subject 3	Subject 4	Subject 5	Subject 6	Subject 7	Subject 8
PSE before adaptation	3.762	3.96266	4.06287	4.06197	4.07375	3.9248	3.88715	4
PSE after adaptation	3.73715	3.50639	3.72001	3.91383	4.23951	3.58895	3.77272	4
change in PSE	-0.0248446	-0.45627	-0.342868	-0.148141	0.165759	-0.335849	-0.114426	5.61472e-09
slope before adaptation	12.2272	9.03381	6.52327	10.2109	11.7697	7.28409	7.32427	10.695
slope after adaptation	8.84763	3.08393	5.73673	12.2326	6.56037	4.54061	6.2979	7.33176
	AV/AV fast
	Subject 1	Subject 2	Subject 3	Subject 4	Subject 5	Subject 6	Subject 7	Subject 8
PSE before adaptation	3.97545	3.94897	3.72636	4.02403	3.92445	3.87389	3.94925	4.02517
PSE after adaptation	4.06225	4.07471	4.14083	4.21451	4.25594	4.13921	4.48179	4.38893
change in PSE	0.0868003	0.125745	0.41447	0.190475	0.331491	0.265319	0.53254	0.363762
slope before adaptation	10.8019	5.17484	4.6484	12.3456	6.31856	6.1976	5.53131	6.38039
slope after adaptation	9.31992	9.53219	5.07904	6.34307	5.32656	5.83805	3.60253	8.70695
